# Supplementary material for: Swarm Intelligence in Animal Groups: When Can a Collective Out-Perform an Expert?
Source: PLoS One. 2010 Nov 24;5(11):e15505. doi: 10.1371/journal.pone.0015505 (PMC2991365; doi:10.1371/journal.pone.0015505)
Supplement: File S2 — Output of Model 3. (XLS). [file pone.0015505.s002.xls]

## Sheet: P First Decision Correct = 0.1
0	0	0	0	0	0	0	0	0	0	0	0	0	0	0	0	0	0	0	0	0	0	0	0	0	0	0	0	0	0	0	0	0	0	0	0	0	0	0	0	0	0	0	0	0	0	0	0	0	0
0	0	0	0	0	0	0	0	0	0	0	0	0	0	0	0	0	0	0	0	0	0	0	0	0	0	0	0	0	0	0	0	0	0	0	0	0	0	0	0	0	0	0	0	0	0	0	0	0	0
0.47875	0.303	0.27075	0.23925	0.202	0.19225	0.18275	0.17825	0.174	0.176	0.17075	0.16625	0.169	0.16625	0.16575	0.167	0.167	0.16825	0.17	0.1655	0.17025	0.16975	0.1645	0.1685	0.171	0.168	0.16925	0.1685	0.16925	0.16925	0.1685	0.16825	0.1705	0.16875	0.169	0.17025	0.17075	0.17125	0.1715	0.16825	0.17125	0.1715	0.17125	0.171	0.17125	0.17175	0.1695	0.17175	0.171	0.17175
0	0	0	0	0	0	0	0	0	0	0	0	0	0	0	0	0	0	0	0	0	0	0	0	0	0	0	0	0	0	0	0	0	0	0	0	0	0	0	0	0	0	0	0	0	0	0	0	0	0
0.50275	0.29725	0.25925	0.232	0.1975	0.19725	0.183	0.17975	0.17425	0.175	0.169	0.175	0.17375	0.17175	0.16975	0.17575	0.173	0.1715	0.17	0.173	0.1705	0.172	0.16975	0.1695	0.172	0.17425	0.171	0.17375	0.173	0.1725	0.17275	0.1735	0.1725	0.1745	0.1705	0.17425	0.1735	0.17225	0.17325	0.17475	0.174	0.17325	0.174	0.174	0.175	0.1765	0.1745	0.1755	0.176	0.17525
0	0	0	0	0	0	0	0	0	0	0	0	0	0	0	0	0	0	0	0	0	0	0	0	0	0	0	0	0	0	0	0	0	0	0	0	0	0	0	0	0	0	0	0	0	0	0	0	0	0
0.50225	0.30075	0.24525	0.2295	0.19925	0.19475	0.17975	0.178	0.1745	0.172	0.17	0.16675	0.1685	0.16875	0.164	0.16875	0.16575	0.168	0.1655	0.168	0.167	0.1685	0.16625	0.165	0.17025	0.1675	0.16825	0.1665	0.16725	0.16825	0.1685	0.168	0.16725	0.16875	0.1675	0.16975	0.16925	0.17	0.1685	0.17025	0.17	0.16975	0.16975	0.1705	0.16975	0.1725	0.17	0.16975	0.171	0.171
0	0	0	0	0	0	0	0	0	0	0	0	0	0	0	0	0	0	0	0	0	0	0	0	0	0	0	0	0	0	0	0	0	0	0	0	0	0	0	0	0	0	0	0	0	0	0	0	0	0
0.49775	0.295	0.255	0.22825	0.1955	0.18625	0.1725	0.17325	0.16625	0.17	0.164	0.16625	0.1675	0.163	0.1635	0.166	0.1625	0.1655	0.1655	0.163	0.16675	0.167	0.1675	0.16525	0.16875	0.16725	0.1655	0.16675	0.1665	0.16725	0.16775	0.166	0.166	0.17	0.16425	0.16875	0.16875	0.16775	0.1675	0.168	0.16825	0.16675	0.16875	0.16775	0.17	0.16875	0.169	0.16775	0.1685	0.1685
0	0	0	0	0	0	0	0	0	0	0	0	0	0	0	0	0	0	0	0	0	0	0	0	0	0	0	0	0	0	0	0	0	0	0	0	0	0	0	0	0	0	0	0	0	0	0	0	0	0
0.48975	0.29875	0.2665	0.236	0.1995	0.19975	0.18875	0.185	0.1785	0.18375	0.17775	0.1775	0.18175	0.179	0.176	0.18	0.17975	0.18	0.17825	0.17775	0.181	0.18375	0.179	0.179	0.1825	0.181	0.18175	0.182	0.181	0.1805	0.18325	0.1825	0.1825	0.18425	0.1815	0.1825	0.1855	0.1815	0.182	0.1835	0.181	0.1835	0.18225	0.18075	0.18225	0.1835	0.1795	0.1815	0.182	0.1825
0	0	0	0	0	0	0	0	0	0	0	0	0	0	0	0	0	0	0	0	0	0	0	0	0	0	0	0	0	0	0	0	0	0	0	0	0	0	0	0	0	0	0	0	0	0	0	0	0	0
0.489	0.31275	0.26175	0.2295	0.19675	0.19775	0.18	0.17725	0.17275	0.17325	0.164	0.17075	0.17075	0.168	0.1705	0.17	0.16825	0.1715	0.16875	0.1685	0.17075	0.17375	0.16925	0.1685	0.17175	0.171	0.17125	0.17325	0.1715	0.17275	0.172	0.1725	0.173	0.174	0.172	0.1705	0.1735	0.173	0.17025	0.174	0.172	0.1735	0.174	0.1695	0.173	0.174	0.17175	0.171	0.173	0.173
0	0	0	0	0	0	0	0	0	0	0	0	0	0	0	0	0	0	0	0	0	0	0	0	0	0	0	0	0	0	0	0	0	0	0	0	0	0	0	0	0	0	0	0	0	0	0	0	0	0
0.5085	0.2885	0.2565	0.224	0.193	0.18325	0.1775	0.1685	0.1695	0.17075	0.163	0.167	0.16825	0.16525	0.16375	0.167	0.16525	0.1665	0.166	0.165	0.16825	0.168	0.16675	0.16425	0.1675	0.16775	0.1685	0.16775	0.16675	0.16775	0.16825	0.16725	0.169	0.16925	0.166	0.1675	0.171	0.16775	0.1685	0.169	0.168	0.16925	0.169	0.1695	0.16975	0.17	0.16825	0.16825	0.17075	0.16975
Rows = Decision number
Columns = Size of group
Cell entries = Probability of 'expert' choice rule
[truncated: 10 more columns]

## Sheet: P First Decision Correct = 0.5
0	0	0	0	0	0	0	0	0	0	0	0	0	0	0	0	0	0	0	0	0	0	0	0	0	0	0	0	0	0	0	0	0	0	0	0	0	0	0	0	0	0	0	0	0	0	0	0	0	0
0	0	0	0	0	0	0	0	0	0	0	0	0	0	0	0	0	0	0	0	0	0	0	0	0	0	0	0	0	0	0	0	0	0	0	0	0	0	0	0	0	0	0	0	0	0	0	0	0	0
0.51225	0.5075	0.4665	0.44625	0.41825	0.407	0.39575	0.3855	0.3785	0.378	0.3695	0.3725	0.3705	0.368	0.3655	0.36825	0.36575	0.36725	0.36225	0.367	0.3665	0.368	0.366	0.36775	0.37025	0.36725	0.36775	0.3655	0.36575	0.36675	0.36875	0.36925	0.368	0.3685	0.3685	0.37075	0.36875	0.37	0.36875	0.369	0.36825	0.36875	0.3695	0.36825	0.37	0.37125	0.36775	0.37175	0.371	0.37075
0	0	0	0	0	0	0	0	0	0	0	0	0	0	0	0	0	0	0	0	0	0	0	0	0	0	0	0	0	0	0	0	0	0	0	0	0	0	0	0	0	0	0	0	0	0	0	0	0	0
0.51975	0.5185	0.4715	0.4505	0.41925	0.41175	0.4005	0.3935	0.386	0.38625	0.37975	0.38175	0.37925	0.379	0.374	0.3715	0.36975	0.37125	0.368	0.36825	0.37	0.36675	0.36725	0.367	0.3685	0.3715	0.37	0.37075	0.36875	0.36975	0.37075	0.3685	0.36925	0.36975	0.3695	0.37175	0.371	0.37	0.3705	0.37	0.372	0.37075	0.372	0.37225	0.37025	0.37225	0.37225	0.37175	0.37275	0.37075
0	0	0	0	0	0	0	0	0	0	0	0	0	0	0	0	0	0	0	0	0	0	0	0	0	0	0	0	0	0	0	0	0	0	0	0	0	0	0	0	0	0	0	0	0	0	0	0	0	0
0.50225	0.50175	0.4505	0.43375	0.40425	0.396	0.38475	0.38325	0.373	0.3745	0.3635	0.36525	0.36325	0.36025	0.36125	0.3625	0.3625	0.36525	0.3645	0.36125	0.36525	0.3635	0.3605	0.36375	0.364	0.365	0.36225	0.3635	0.36175	0.3635	0.36275	0.36175	0.3625	0.3635	0.35975	0.36125	0.36425	0.36225	0.3605	0.3635	0.36275	0.361	0.3615	0.3625	0.361	0.3635	0.35925	0.36225	0.363	0.36175
0	0	0	0	0	0	0	0	0	0	0	0	0	0	0	0	0	0	0	0	0	0	0	0	0	0	0	0	0	0	0	0	0	0	0	0	0	0	0	0	0	0	0	0	0	0	0	0	0	0
0.499	0.51	0.4585	0.43625	0.40475	0.399	0.38375	0.36975	0.35925	0.3615	0.355	0.353	0.35575	0.354	0.3485	0.35125	0.34975	0.35025	0.35	0.347	0.35125	0.352	0.3485	0.3495	0.35025	0.35025	0.34975	0.3495	0.34925	0.3505	0.351	0.3495	0.349	0.35075	0.34775	0.3485	0.3505	0.34975	0.347	0.351	0.35	0.35025	0.34975	0.351	0.34875	0.35175	0.348	0.35025	0.3515	0.35025
0	0	0	0	0	0	0	0	0	0	0	0	0	0	0	0	0	0	0	0	0	0	0	0	0	0	0	0	0	0	0	0	0	0	0	0	0	0	0	0	0	0	0	0	0	0	0	0	0	0
0.5045	0.49675	0.465	0.44425	0.418	0.40775	0.39175	0.3825	0.37475	0.37725	0.36725	0.36825	0.3725	0.36375	0.36525	0.365	0.3635	0.36275	0.3615	0.36175	0.3615	0.36375	0.36	0.3595	0.36175	0.36	0.36	0.363	0.3615	0.358	0.36075	0.36075	0.36075	0.36175	0.3585	0.361	0.36275	0.3625	0.35975	0.36125	0.36225	0.3615	0.3625	0.3605	0.36225	0.363	0.36	0.36375	0.3635	0.362
0	0	0	0	0	0	0	0	0	0	0	0	0	0	0	0	0	0	0	0	0	0	0	0	0	0	0	0	0	0	0	0	0	0	0	0	0	0	0	0	0	0	0	0	0	0	0	0	0	0
0.519	0.5085	0.458	0.4455	0.40075	0.404	0.3865	0.37875	0.37775	0.37475	0.36775	0.36475	0.3665	0.3645	0.36575	0.364	0.36175	0.3625	0.3585	0.3565	0.36	0.3625	0.35675	0.36025	0.3635	0.36175	0.36	0.36125	0.3575	0.3615	0.3605	0.35775	0.36	0.359	0.3575	0.35675	0.35975	0.35975	0.35625	0.35975	0.35725	0.35775	0.357	0.35825	0.35775	0.3595	0.3575	0.357	0.35825	0.35825
0	0	0	0	0	0	0	0	0	0	0	0	0	0	0	0	0	0	0	0	0	0	0	0	0	0	0	0	0	0	0	0	0	0	0	0	0	0	0	0	0	0	0	0	0	0	0	0	0	0
0.5095	0.51575	0.47475	0.45675	0.417	0.416	0.39925	0.3905	0.38375	0.3815	0.37	0.37375	0.37175	0.36975	0.36525	0.371	0.36275	0.36925	0.36625	0.3615	0.36525	0.36475	0.3625	0.358	0.365	0.363	0.36275	0.3625	0.36125	0.3625	0.36225	0.36175	0.36375	0.362	0.36	0.36225	0.3645	0.363	0.36	0.3635	0.36175	0.36375	0.36225	0.3615	0.3625	0.36425	0.361	0.3615	0.36375	0.3615
Rows = Decision number
Columns = Size of group
Cell entries = Probability of 'expert' choice rule
[truncated: 10 more columns]

## Sheet: P First Decision Correct = 0.9
0	0	0	0	0	0	0	0	0	0	0	0	0	0	0	0	0	0	0	0	0	0	0	0	0	0	0	0	0	0	0	0	0	0	0	0	0	0	0	0	0	0	0	0	0	0	0	0	0	0
0	0	0	0	0	0	0	0	0	0	0	0	0	0	0	0	0	0	0	0	0	0	0	0	0	0	0	0	0	0	0	0	0	0	0	0	0	0	0	0	0	0	0	0	0	0	0	0	0	0
0.48775	0.69725	0.654	0.6375	0.59925	0.59575	0.58075	0.571	0.5655	0.55925	0.55075	0.5495	0.5515	0.549	0.54375	0.5445	0.54075	0.5425	0.54	0.54125	0.54325	0.5405	0.5385	0.54125	0.5415	0.54	0.53775	0.5385	0.5375	0.53775	0.53525	0.5345	0.5375	0.53725	0.53475	0.53625	0.5365	0.537	0.536	0.5375	0.5355	0.535	0.537	0.5335	0.5345	0.53425	0.53275	0.53475	0.5325	0.53425
0	0	0	0	0	0	0	0	0	0	0	0	0	0	0	0	0	0	0	0	0	0	0	0	0	0	0	0	0	0	0	0	0	0	0	0	0	0	0	0	0	0	0	0	0	0	0	0	0	0
0.49575	0.697	0.65875	0.63675	0.609	0.59025	0.56825	0.556	0.55475	0.546	0.5395	0.5385	0.53675	0.5315	0.53675	0.5315	0.5285	0.53075	0.52625	0.526	0.5265	0.5285	0.523	0.52425	0.5255	0.52425	0.523	0.52375	0.5235	0.521	0.522	0.522	0.52275	0.5225	0.52275	0.524	0.52275	0.52275	0.524	0.525	0.5215	0.52475	0.526	0.52275	0.52475	0.52575	0.5255	0.5255	0.5255	0.526
0	0	0	0	0	0	0	0	0	0	0	0	0	0	0	0	0	0	0	0	0	0	0	0	0	0	0	0	0	0	0	0	0	0	0	0	0	0	0	0	0	0	0	0	0	0	0	0	0	0
0.50125	0.6945	0.6625	0.636	0.60975	0.6085	0.581	0.57975	0.57575	0.56475	0.55275	0.55525	0.55075	0.54925	0.5405	0.54625	0.536	0.54325	0.5425	0.5385	0.5395	0.53825	0.538	0.53125	0.53825	0.5355	0.53325	0.536	0.536	0.535	0.53475	0.532	0.5365	0.536	0.53225	0.53575	0.53325	0.53675	0.53475	0.5315	0.534	0.53275	0.532	0.532	0.5335	0.5335	0.53175	0.5325	0.531	0.53425
0	0	0	0	0	0	0	0	0	0	0	0	0	0	0	0	0	0	0	0	0	0	0	0	0	0	0	0	0	0	0	0	0	0	0	0	0	0	0	0	0	0	0	0	0	0	0	0	0	0
0.49125	0.6905	0.66225	0.654	0.621	0.6115	0.59125	0.57825	0.572	0.56775	0.5555	0.5545	0.553	0.5475	0.546	0.55125	0.54875	0.5455	0.5445	0.543	0.5415	0.543	0.538	0.54125	0.5405	0.5375	0.538	0.53925	0.5375	0.539	0.53675	0.5385	0.538	0.538	0.535	0.53825	0.537	0.538	0.53625	0.537	0.53525	0.537	0.53625	0.5345	0.5355	0.53675	0.53475	0.53625	0.535	0.53675
0	0	0	0	0	0	0	0	0	0	0	0	0	0	0	0	0	0	0	0	0	0	0	0	0	0	0	0	0	0	0	0	0	0	0	0	0	0	0	0	0	0	0	0	0	0	0	0	0	0
0.49775	0.68925	0.6645	0.646	0.60975	0.59975	0.579	0.57525	0.56025	0.56	0.54875	0.5485	0.54625	0.544	0.53775	0.54275	0.536	0.54025	0.537	0.53375	0.53625	0.5355	0.53175	0.5325	0.5325	0.53625	0.5315	0.535	0.53	0.53375	0.53275	0.5315	0.53125	0.5305	0.5255	0.53025	0.53125	0.52875	0.529	0.528	0.5275	0.52925	0.53175	0.52675	0.5275	0.52975	0.52725	0.52575	0.5275	0.528
0	0	0	0	0	0	0	0	0	0	0	0	0	0	0	0	0	0	0	0	0	0	0	0	0	0	0	0	0	0	0	0	0	0	0	0	0	0	0	0	0	0	0	0	0	0	0	0	0	0
0.50275	0.69825	0.65325	0.6325	0.602	0.5955	0.5755	0.56375	0.556	0.556	0.54425	0.54525	0.5445	0.54325	0.54	0.54	0.53925	0.539	0.53275	0.535	0.536	0.53475	0.5315	0.531	0.534	0.534	0.52825	0.53275	0.533	0.53125	0.53	0.52975	0.533	0.53	0.5285	0.5285	0.5285	0.52975	0.52825	0.52675	0.52875	0.529	0.52875	0.527	0.5275	0.53025	0.5275	0.527	0.52825	0.529
0	0	0	0	0	0	0	0	0	0	0	0	0	0	0	0	0	0	0	0	0	0	0	0	0	0	0	0	0	0	0	0	0	0	0	0	0	0	0	0	0	0	0	0	0	0	0	0	0	0
0.49775	0.70225	0.6675	0.65825	0.62275	0.60925	0.5895	0.5805	0.57075	0.5675	0.554	0.553	0.5535	0.54825	0.5445	0.5455	0.541	0.543	0.541	0.53975	0.53875	0.54475	0.5385	0.53875	0.54275	0.54275	0.5355	0.54175	0.5365	0.5415	0.53975	0.536	0.53875	0.53725	0.5355	0.535	0.53925	0.53575	0.534	0.53675	0.535	0.53675	0.53725	0.5335	0.53675	0.53625	0.534	0.5365	0.53425	0.53475
Rows = Decision number
Columns = Size of group
Cell entries = Probability of 'expert' choice rule
[truncated: 10 more columns]
